# Supplementary material for: A machine-learning based model for automated recommendation of individualized treatment of rifampicin-resistant tuberculosis
Source: PLoS One. 2024 Sep 6;19(9):e0306101. doi: 10.1371/journal.pone.0306101 (PMC11379382; doi:10.1371/journal.pone.0306101)
Supplement: S1 Table — (XLSX) [file pone.0306101.s001.xlsx]

## Sheet: Sheet1
Dimension	index	1	2	3	4	5	6	7
Attitude	19. I find it interesting to use the TRS for the treatment of my patients	Agree	Agree	Strongly agree	Agree	Agree	Agree	Agree
	25. The use of the TRS is beneficial for the care of my patients	Agree	Agree	Strongly agree	Agree	Agree	Agree	Agree
	34. The use of the TRS will have a positive impact on MDR TB control	Agree	Agree	Strongly agree	Strongly agree	Agree	Agree	Strongly agree
	6. I think it is a good idea to use the TRS to treat my drug resistant TB patients	Agree	Agree	Agree	Agree	Agree	Strongly agree	Strongly agree
Compatibility	15. The use of the TRS is compatible with my work habits	Neutral	Agree	Agree	Neutral	Agree	Agree	Agree
	24. The use of the TRS may promote good clinical practice	Agree	Agree	Strongly agree	Agree	Agree	Agree	Agree
	32. The use of the TRS may interfere with the usual care of my patients	Disagree	Agree	Disagree	Agree	Disagree	Disagree	Disagree
Facilitators	12. My setting has the necessary infrastructure to support the use of the TRS	Disagree	Strongly agree	Disagree	Disagree	Agree	Agree
	35. I will use the TRS if I receive the necessary technical assistance	Strongly agree	Agree	Strongly agree	Agree	Neutral	Agree	Strongly agree
	8. Using the TRS for routine care would require major changes to my clinical practice	Agree	Strongly agree	Agree	Agree	Agree	Disagree	Neutral
Habit	1. In general, I feel comfortable with using digital information and communication technologies	Strongly agree	Agree	Strongly agree	Agree	Agree	Strongly agree	Agree
	2. I frequently use digital information and communication technologies in my professional practice	Agree	Agree	Agree	Agree	Agree	Agree	Neutral
	36. I often use computing tools in my work	Neutral	Neutral	Agree	Agree	Neutral	Neutral	Agree
Intention	20. When the TRS becomes available for routine care, I intend to use it	Agree	Agree	Strongly agree	Agree	Agree	Agree	Agree
	31. I have the intention to use TRS routinely for the care of my patients	Agree	Agree	Strongly agree	Neutral	Agree	Agree	Agree
	7. If the TRS becomes available, I would like to use it for routine care.	Agree	Agree	Strongly agree	Agree	Agree	Strongly agree	Strongly agree
Perceived ease of use	10. Using the TRS makes it easier to make treatment decisions for my patients	Neutral	Agree	Strongly agree	Neutral	Agree	Agree	Strongly agree
	14. I believe that the treatment proposed by the TRS is clear and easy to understand	Agree	Agree	Strongly agree	Agree	Agree	Strongly agree	Strongly agree
	18. I think that the TRS is a flexible technology to interact with	Agree	Agree	Strongly agree	Agree	Agree	Agree	Agree
	26. I found it easy to acquire the necessary skills to use the TRS	Agree	Strongly agree	Agree	Neutral	Agree	Agree	Agree
	27. I believe that my colleagues would use TRS if they receive appropriate training	Agree	Agree	Agree	Agree	Agree	Agree	Agree
	33. The TRS is easy to use	Agree	Strongly agree	Agree	Agree	Agree	Agree	Agree
	4. It was easy for me to learn how to use the TRS	Strongly agree	Agree	Strongly agree	Neutral	Agree	Strongly agree	Agree
	5. I think it will be easy for other MDR-TB physicians to learn how to use the TRS	Strongly agree	Strongly agree	Agree	Agree	Neutral	Strongly agree	Strongly agree
Percieved usefulness	13. The TRS could help me use my time more effectively when treating my patients	Agree	Agree	Strongly agree	Agree	Agree	Strongly agree	Strongly agree
	17. The TRS can improve my performance in patients care	Neutral	Agree	Strongly agree	Agree	Agree	Agree	Agree
	23. The TRS facilitates the care of my patients	Agree	Agree	Strongly agree	Agree	Agree	Agree	Agree
	3. The use of the Treatment Recommendation Systems (TRS) shortens the time I need to decide what the best individualized treatment is for my patient	Agree	Agree	Strongly agree	Neutral	Agree	Strongly agree	Strongly agree
	30. In general, the TRS may be useful to improve the care of my patients	Neutral	Agree	Strongly agree	Agree	Agree	Agree	Strongly agree
	9. The use of the TRS will improve the selection of the treatment regimen for my patients	Agree	Strongly agree	Strongly agree	Neutral	Strongly agree	Agree	Strongly agree
Subjective norm	11. Most of my patients will welcome the fact that I use a TRS to make decisions for their treatment	Agree	Agree	Strongly agree	Neutral	Neutral	Neutral	Agree
	16. Most of my colleagues will support the fact that I use the TRS to make decisions for patient treatment	Agree	Disagree	Agree	Agree	Neutral	Agree	Neutral
	21. The DOH would welcome the fact that I use the TRS.	Agree	Neutral	Agree	Neutral	Agree	Agree	Agree
	22. The MDR provincial clinical advisory committee would welcome the fact that I use the TRS	Neutral	Neutral	Agree	Neutral	Agree	Agree	Agree
	28. Nurses would welcome the fact that I use the TRS to make the decisions for patient treatment	Neutral	Agree	Agree	Agree	Agree	Neutral	Agree
	29. Pharmacists would welcome the fact that I use the TRS to make the decisions for patient treatment	Agree	Neutral	Strongly agree	Neutral	Agree	Neutral	Agree
_Meta	Age	<30 years	30-39 years	50-59 years	> 60 years		30-39 years	> 60 years
	All your comments are welcome :	- I think the notification process of informing clinician that new resuts are available would be improve, if we could be notified directly from the app as opposed to email, call or text. Only because in a clinical setting, it is not often you may have immediate access to your emails. - Rural setting may not always have the technological support to access the app		I use my personal equipments/devices (e.g. laptop and modem for wifi) to do government work at my work place. Infrastructure support is needed to fulfil my duties	1. I sometimes encounter problems of network connection at my facility 2. I encounter problem of out of stock for recommend treatment	the implementation of TRS should involve all multidisciplinary team from health professionals to pharmacists for its overall success	TRS is beneficial to healthcare worker in all levels and thus beneficial to patient care
	Average number of drug-resistant TB patients you treated per year in the past 5 years	70	50	180	22		>100
	Complete?	Complete	Complete	Complete	Complete	Unverified	Complete	Complete
	Number of years in clinical practice	7	19	25	30		4	36
	Other role	Clinical associate
	Role	Other	Doctor	Doctor	Doctor		Doctor	NIMDR Nurse
	Sex	Female	Male	Male	Female		Male	Female
