# Supplementary material for: A machine-learning based model for automated recommendation of individualized treatment of rifampicin-resistant tuberculosis
Source: PLoS One. 2024 Sep 6;19(9):e0306101. doi: 10.1371/journal.pone.0306101 (PMC11379382; doi:10.1371/journal.pone.0306101)
Supplement: S2 Table — (XLSX) [file pone.0306101.s002.xlsx]

## Sheet: drugdatabase_v9
name	abbreviation	toxicity	qt_prolongation	cost	bactericidal_activity_early	bactericidal_activity	sterilizing_activity	resistance_prevention	mechanism_of_action	route_of_administration
Levofloxacin	LFX	1	Low	3.87	Very high	Moderate	Moderate	high	DNA gyrase inhibition	Oral
Linezolid	LZD	3	None	42.7	Moderate	High	High	high	Protein synthesis inhibition	Oral
Imipenem	IMI	1.75	None	439.2	Very low	Low	High	high	Peptidoglycan synthesis inhibition	Injection
Meropenem	MERO	1.75	None	338.55	Very low	Low	High	high	Peptidoglycan synthesis inhibition	Injection
Moxifloxacin	MFX	1.25	Moderate	8.85	Very high	High	Moderate	high	DNA gyrase inhibition	Oral
Moxifloxacin High Dose	MFX HD	1.75	High	17.69	High	Moderate	Moderate	high	DNA gyrase inhibition	Oral
Bedaquiline	BDQ	1	Moderate	65	Low	Low	Very high	Moderate	ATP synthesis inhibition	Oral
Amikacin	AMI	3	None	43.01	Low	Low	Low	high	Protein synthesis inhibition	Injection
Clofazimine	CFZ	2.25	High	29.96	Very low	Moderate	Low	high	Protein synthesis inhibition	Oral
Cycloserine	CS	2.75	None	32.7	Low	Moderate	Low	Moderate	Protein synthesis inhibition	Oral
Terizidone	TERI	3	None	219.6	Low	Moderate	Low	Moderate	Protein synthesis inhibition	Oral
Streptomycin	STREP	3	None	19.52	Low	Low	Low	high	Protein synthesis inhibition	Oral
Ethambutol	EMB	1	None	2.19	Low	Moderate	Very low	Moderate	Cell wall synthesis inhibition	Oral
Para-aminosalicylic acid	PAS	3	None	122	Moderate	Low	Moderate	Moderate	DNA precursor synthesis inhibition	Oral
Ethionamide	ETH	3	None	11.8	Moderate	Moderate	Low	Moderate	Cell wall synthesis inhibition	Oral
Prothionamide	PTH	3	None	18.95	Moderate	Moderate	Low	Moderate	Cell wall synthesis inhibition	Oral
Rifampicin	RIF	1	None	15.25	Moderate	High	Very high	high	RNA polymerase inhibition	Oral
Rifampicin High Dose	RIF HD	1	None	38.13	Moderate	Low	Very high	high	RNA polymerase inhibition	Oral
Rifabutin	RBT	1.5	None	57.6	Low	Moderate	High	high	RNA polymerase inhibition	Oral
Delamanid	DLM	1	Low	308.63	Low	Low	Moderate	Moderate	Mycolic acid synthesis inhibition	Oral
Isoniazid	INH	1	None	0.61	Very high	High	Moderate	high	Mycolic acid synthesis inhibition	Oral
Isoniazid High Dose	INH HD	1.25	None	1.23	High	High	Moderate	high	Mycolic acid synthesis inhibition	Oral
Pyrazinamide	PZA	1	None	2	Very low	Moderate	High	Low	Plasma membrane disruption	Oral
Pretomanid	PMD	1	None	100	Moderate	Low	Moderate	Moderate	Mycolic acid synthesis inhibition	Oral
